# Supplementary material for: Bootstrap-based inferential improvements to the simplex nonlinear regression model
Source: PLoS One. 2022 Aug 9;17(8):e0272512. doi: 10.1371/journal.pone.0272512 (PMC9362956; doi:10.1371/journal.pone.0272512)
Supplement: S1 File — (OX) [file pone.0272512.s001.ox]

/***************************************************************
 ** * PROGRAM: Simplex_model.ox *							   *
 * USE: linear simplex model fitting and diagnostics		   *
 * AUTHOR: Alisson de Oliveira Silva						   *
 * DATE OF LAST MODIFICATION: 11/05/2022  				       *
 *															   *
 ***************************************************************
 ***************************************************************/


 /*Arquivos cabeçalho*/
 #include <oxstd.h>
 #include <oxfloat.h>
 #include <oxprob.h>
 #import  <maximize>
 #import  <solvenle>
 #include <oxdraw.h>


 /*Variáveis globais*/
 static decl s_vy;
 static decl s_vyboot;
 static decl s_mX;
 static decl s_mZ;
 static decl s_mXr;
 static decl s_mZr;


 /* Log-likelihood function of the simplex model with parameters mu and sig2*/                                                       
 flogliksim(const vP, const adFunc, const avScore, const amHess)                              
 {

   decl s_mXtil =  s_mX[][0]~(s_mX[][1]+vP[2]).^(-1.0)~(-vP[1]).*s_mX[][1].*((s_mX[][1]+vP[2]).^(-2.0))~s_mX[][2]~s_mX[][3];
   decl v_etaNL =  s_mX[][0]*vP[0]+vP[1].*(s_mX[][1]+vP[2]).^(-1.0)+s_mX[][2].*vP[3]+s_mX[][3].*vP[4];
   decl v_varsigNL = s_mZ[][0].*vP[5];//+s_mZ[][3].*vP[8];		  
//   decl s_mZtil    = s_mZ[][0]~s_mZ[][1]~log(s_mX[][1]+ vP[8])~vP[7].*(s_mX[][2] + vP[8]).^(-1.0);
   decl s_mZtil    = s_mZ;

   
   /*Dimensão das matrizes de planejamento*/
   decl k1 = columns(s_mXtil);  // dimeension of s_mXtil
   decl k2 = columns(s_mZtil);  // dimension of s_mZtil

   /*Preditores lineares da média e da dispersão*/
   decl eta = v_etaNL;
   decl mu =  1.0 - exp(-exp(eta));	  
   decl varsig = v_varsigNL;
   decl sig2 = exp(varsig);

   /*Quantities of the score vector*/
   decl dev = ((s_vy-mu).^2)./(s_vy.*(1.0-s_vy).*(mu.^2).*((1.0-mu).^2));
   decl a = (dev./(2*(sig2.^2)))-(1.0./(2*sig2));
   decl S = diag(sig2.^(-1));
   decl T = diag( exp(-exp(eta)).*exp(eta) );
   decl H = diag(exp(varsig));
   decl U =  diag((1.0./(mu.*(1.0-mu))).*(dev+(1.0./((mu.^2).*((1.0-mu).^2)))));
 					 

   /* Function to be maximized*/
   adFunc[0] = double(-0.5*sumc(log(M_2PI*sig2.*((s_vy.*(1.0-s_vy)).^3))+(dev./sig2)));
                                          

   /*Score vector*/
   if(avScore)                                                                             
   {                                                                                       
      (avScore[0])[0:(k1-1)] = s_mXtil'*S*U*T*(s_vy-mu);                                   
	  (avScore[0])[k1:(k1+k2-1)] = s_mZtil'*H*a;                               
   }	     	                                                                           
	   
	 
   if(isnan(adFunc[0])||isdotinf(adFunc[0]))                                           
 	    return 0;                                                                              
                                                                                           
   else                                                                                    
        return 1; /* 1 sucess */	                                               

 }

 /*Restricted log-likelihood function of the simplex model with parameters mu and sig2*/                                                       
 flogliknul(const vP, const adFunc, const avScore, const amHess)                              
 {

   /*Size of the planning matrices*/
   decl k1 = columns(s_mXr); 
   decl k2 = columns(s_mZr); 

   /*Linear predictors of mean and dispersion*/
   decl eta = s_mXr*vP[0];
   decl mu = 1.0 - exp(-exp(eta));	  
   decl varsig = s_mZr*vP[1];
   decl sig2 = exp(varsig);

   /*Quantities of the score vector*/
   decl dev = ((s_vy-mu).^2)./(s_vy.*(1.0-s_vy).*(mu.^2).*((1.0-mu).^2));
   decl a = (dev./(2*(sig2.^2)))-(1.0./(2*sig2));
   decl S = diag(sig2.^(-1));
   decl T =  diag( exp(-exp(eta)).*exp(eta) );
   decl H = diag(exp(varsig));
   decl U =  diag((1.0./(mu.*(1.0-mu))).*(dev+(1.0./((mu.^2).*((1.0-mu).^2)))));
 					 

   /* Function to be maximized*/
   adFunc[0] = double(-0.5*sumc(log(M_2PI*sig2.*((s_vy.*(1.0-s_vy)).^3))+(dev./sig2)));
                                          

   /*Score Vetor*/
   if(avScore)                                                                             
   {                                                                                       
      (avScore[0])[0:(k1-1)] = s_mXr'*S*U*T*(s_vy-mu);                                   
	  (avScore[0])[k1:(k1+k2-1)] = s_mZr'*H*a;                               
   }	     	                                                                           
	   
	 
   if(isnan(adFunc[0])||isdotinf(adFunc[0]))                                           
 	    return 0;                                                                              
                                                                                           
   else                                                                                    
        return 1; /* 1 indica sucesso */	                                               

 }


 /*Log-likelihood function of the simplex model with mu and sig2 bootstrap parameters*/                                                       
 flogliksimboot(const vP, const adFunc, const avScore, const amHess)                              
 {


   decl s_mXtilboot = s_mX[][0]~(s_mX[][1]+vP[2]).^(-1.0)~(-vP[1]).*s_mX[][1].*((s_mX[][1]+vP[2]).^(-2.0))~s_mX[][2]~s_mX[][3];   
   decl v_etaNLboot = s_mX[][0]*vP[0]+vP[1].*(s_mX[][1]+vP[2]).^(-1.0)+s_mX[][2].*vP[3] + s_mX[][3].*vP[4];                       
//   decl v_varsigNLboot =s_mZ[][0].*vP[5]+s_mZ[][1].*vP[6]+vP[7].*log(s_mX[][2] + vP[8]);
   decl v_varsigNLboot =s_mZ[][0].*vP[5];//+s_mZ[][3].*vP[8];		  
//   decl s_mZtilboot =s_mZ[][0]~s_mZ[][1]~log(s_mX[][1]+ vP[8])~vP[7].*(s_mX[][2] + vP[8]).^(-1.0);

	decl s_mZtilboot=s_mZ;

   /*Size of the planning matrices*/
   decl k1boot = columns(s_mXtilboot);  // X  dimension
   decl k2boot = columns(s_mZtilboot);  // Z  dimension

   /*Linear predictors of mean and dispersion*/
   decl etaboot = v_etaNLboot;
   decl muboot =  1.0 - exp(-exp(etaboot));
   decl varsigboot = v_varsigNLboot;
   decl sig2boot = exp(varsigboot);

   /*Quantidades do vetor escore*/
   decl devboot = ((s_vyboot-muboot).^2)./(s_vyboot.*(1.0-s_vyboot).*(muboot.^2).*((1.0-muboot).^2));
   decl aboot = (devboot./(2*(sig2boot.^2)))-(1.0./(2*sig2boot));
   decl Sboot = diag(sig2boot.^(-1));
   decl Tboot = diag( exp(-exp(etaboot)).*exp(etaboot) );
   decl Hboot = diag(exp(varsigboot));
   decl Uboot =  diag((1.0./(muboot.*(1.0-muboot))).*(devboot+(1.0./((muboot.^2).*((1.0-muboot).^2)))));
 					 

   /* Função a ser maximizada*/
   adFunc[0] = double(-0.5*sumc(log(M_2PI*sig2boot.*((s_vyboot.*(1.0-s_vyboot)).^3))+(devboot./sig2boot)));
                                          

   /*Vetor escore*/
   if(avScore)                                                                             
   {                                                                                       
      (avScore[0])[0:(k1boot-1)] = s_mXtilboot'*Sboot*Uboot*Tboot*(s_vyboot-muboot);                                   
	  (avScore[0])[k1boot:(k1boot+k2boot-1)] = s_mZtilboot'*Hboot*aboot;                               
   }	     	                                                                           
	   
	 
   if(isnan(adFunc[0])||isdotinf(adFunc[0]))                                           
 	    return 0;                                                                              
                                                                                           
   else                                                                                    
        return 1; /* 1 indica sucesso */	                                               

 }


 /*Função para gerar variáveis aleatórias Simplex*/							    
 gerador_Y( const v_mu, const v_sig2)							 
 {															 

	decl ci;												 
	decl cn = rows(v_mu);										 
	decl vec_X1 = zeros(cn,1);								 
	decl vec_X2 = zeros(cn,1);								 
	decl vec_X3 = zeros(cn,1);								 
	decl vec_u2 = zeros(cn,1);								 
	decl vec_xx = zeros(cn,1);
	decl vec_Y = zeros(cn,1);									 

	for ( ci = 0; ci < cn; ci++)							 
    {														 
	  decl p = v_mu[ci];
	  decl epsilon = v_mu[ci]/(1-v_mu[ci]);
	  decl tau = v_sig2[ci]*(1-v_mu[ci])^2;					 
	  vec_X1[ci] = raninvgaussian(1,1,epsilon,1.0./tau);
	  vec_X2[ci] = ranchi(1,1,1);
	  vec_X3[ci] = vec_X2[ci]*tau*epsilon^2;
	  vec_u2[ci] = ranu(1,1);

	  if (vec_u2[ci] < v_mu[ci])
	  {
		  vec_xx[ci] = vec_X1[ci]+vec_X3[ci];
	  }	

	  else
	  {
          vec_xx[ci] = vec_X1[ci]; 
	  }

	  vec_Y[ci] = vec_xx[ci]/(1+vec_xx[ci]);
	 }

	  return vec_Y;											 
     
 }

 decl fpout;
 decl fpout1;
 decl fpout2;
 decl fpout3;
 decl fpout3a;
 decl fpout4;
  decl fpout5;
   decl fpout6;

 /*Início do programa*/
 main()
 {

	 /*Declaration of variables*/
	 decl dExecTime, data, m_Xinv, m_Zinv, v_ymod,  v_ymod1,v_betaini, v_etaini, v_muini, v_devini, v_sig2ini, v_gamaini, v_ini, ir1, dfunc1;
	 decl k1, k2, etahat, varsighat, muhat, sig2hat, devhat, a, T, H, S, U, W, D, Kbb, Kbg, Kgb, Kgg, Ktt, inv_Ktt, EscB, EscG, mle;
	 decl stderrors, zstats, uhat, v_that, Hstar, h, res1, res2, pseudoR2, pseudoR2c, selec, cn, npar, g_liber, etanuhat;
	 decl Nboot, j, v_ymodboot, v_betainiboot, v_etainiboot, v_muiniboot, v_deviniboot, v_sig2iniboot, v_gamainiboot, v_iniboot, ir2, v_emvC;
	 decl dfunc2, fail, v_parboot, v_parbootORDb0, v_parbootORDb1, v_parbootORDg0, v_parbootORDg1, linfperb0p1, lsupperb0p1, linfperb1p1;
	 decl lsupperb1p1, linfperg0p1, lsupperg0p1, linfperg1p1, lsupperg1p1, linfperb0p5, lsupperb0p5, linfperb1p5, lsupperb1p5;
	 decl lsupperg0p5, linfperg1p5, lsupperg1p5, linfperb0p10, lsupperb0p10, linfperb1p10, lsupperb1p10, linfperg0p10, lsupperg0p10;
	 decl linfperg1p10, lsupperg1p10, linfperg0p5, k1boot, k2boot, etahatboot, varsighatboot, muhatboot, sig2hatboot, devhatboot, Tboot;
	 decl Hboot, Sboot, Wboot, Dboot, Kbbboot, Kbgboot, Kgbboot, Kggboot, Kttboot, inv_Kttboot, epboot, tboot, tORD, tORDb0, tORDb1;
	 decl tORDg0, tORDg1, qt1b0p1, qt2b0p1, qt1b1p1, qt2b1p1, qt1g0p1, qt2g0p1, qt1g1p1, qt2g1p1, qt1b0p5, qt2b0p5, qt1b1p5, qt2b1p5;
	 decl qt1g0p5, qt2g0p5, qt1g1p5, qt2g1p5, qt1b0p10, qt2b0p10, qt1b1p10, qt2b1p10, qt1g0p10, qt2g0p10, qt2g1p10, qt1g1p10;
	 decl linftb0p1, lsuptb0p1, linftb1p1, lsuptb1p1, linftg0p1, lsuptg0p1, linftg1p1, lsuptg1p1, linftb0p5, lsuptb0p5, linftb1p5, lsuptb1p5;
	 decl linftg0p5, lsuptg0p5, linftg1p5, lsuptg1p5, linftb0p10, lsuptb0p10, linftb1p10, lsuptb1p10, linftg0p10, lsuptg0p10, linftg1p10, lsuptg1p10;
	 decl alfa1, alfa5, alfa10, uhatboot, v_thatboot, Hstarboot, hboot, res1boot, res2boot, res_env1, res_env2, res1_r, res1_min, res1_mean, res1_max;
	 decl res1_inf, res1_sup, res2_r, res2_min, res2_mean, res2_max, res2_inf, res2_sup, res_env1sort, res_env2sort, Res1qq, Res2qq, ir3, etanulhat;
	 decl munulhat, sig2nulhat, vpnul, dfuncnul, pseudoR2LR, pseudoR2LRc, v_parbootORDb2, v_parbootORDb3, v_parbootORDg2, linfperb2p1, lsupperb2p1, linfperb3p1;
	 decl lsupperb3p1, linfperg2p1, lsupperg2p1, linfperb2p5, lsupperb2p5, linfperb3p5, lsupperb3p5, linfperg2p5, lsupperg2p5, linfperb2p10, lsupperb2p10;
	 decl linfperb3p10, lsupperb3p10, linfperg2p10, lsupperg2p10, tORDb2, tORDb3, tORDg2, qt1b2p1, qt2b2p1, qt1b3p1, qt2b3p1, qt1g2p1, qt2g2p1, qt1b2p5;
	 decl qt2b2p5, qt1b3p5, qt2b3p5, qt1g2p5, qt2g2p5, qt1b2p10, qt2b2p10, qt1b3p10, qt2b3p10, qt1g2p10, qt2g2p10, linftb2p1, lsuptb2p1, linftb3p1, lsuptb3p1;
	 decl linftg2p1, lsuptg2p1, linftb2p5, lsuptb2p5, linftb3p5, lsuptb3p5, linftg2p5, lsuptg2p5, linftb2p10, lsuptb2p10, linftb3p10, lsuptb3p10, linftg2p10;
	 decl lsuptg2p10, m_sig2hat, PRESS, Yaux, SST, P2, P2c, ins, sin, b3_c, b5_c, s_mXp, s_mXtilC, s_mZtilC,etaNLC, muNLC, devNLC, sig2NLC;
	 decl olsNL, olsNL2, vpNL, s_mXtilhat, s_mZtilhat,eNL, varsigNLC, eNL1, vpBoot, s_mXtilhatboot, s_mZtilhatboot, s_mZtilhatv_emvC;
 	 decl etahatv_emvC, varsighatv_emvC, s_mXtilhatv_emvC, muhatv_emvC, sig2hatv_emvC, m_sig2hatv_emvC, devhatv_emvC, av_emvC, Tv_emvC, Hv_emvC, Sv_emvC, Uv_emvC;
	 decl Wv_emvC, Dv_emvC, Kbbv_emvC, Kbgv_emvC, Kgbv_emvC, Kggv_emvC, Kttv_emvC, inv_Kttv_emvC, EscBv_emvC, EscGv_emvC, stderrorsv_emvC;

	 
	 
	 /* Inicia o Relógio */				        
     dExecTime = timer();

     /*Desliga avisos*/
     oxwarning(0);

     /* Gerador: George Marsaglia*/  
     ranseed("GM");
     ranseed({1965, 2001});

	 /*Níveis de significância*/
 	 alfa1 = 0.01;
	 alfa5 = 0.05;
	 alfa10 = 0.1;

	 /*Abrir banco de dados*/
          data = loadmat("dadosquimicos.mat");
		  decl InTemp=data[][1];decl VA=data[][2]; decl Temp=data[][3];  decl Vanadio=data[][4];          
		  cn = rows(data);
		  s_vy =  data[][0];
		  s_mX=1~VA~InTemp~sqrt(Vanadio);
		  s_mZ=ones(cn,1);			  

	 
	        s_mXr = ones(cn,1);
	        s_mZr = ones(cn,1);


	 	  fpout=fopen("PCR_logit_log_NLSimplex_D2.txt","w");
		  fpout1=fopen("Res_logit_log_NLSimplex_D2.txt","w");
		  fpout2=fopen("Limites_logit_log_NLSimplex_D2.txt","w");
		  fpout3=fopen("PCR_Influence_D2.txt","w");
		  fpout3a=fopen("PCR_Influence_Total_D2.txt","w");
		  fpout4=fopen("PCREstimativa_Simplex_D2.txt","w");
           fpout5=fopen("PCRDesvio_Simplex_D2.txt","w");
//	  	   fpout6=fopen("Mudanca_12_Simplex_D2.txt","w");
	  

//			decl estimativ = loadmat("PCREstimativa_Simplex_D2.txt");                                       
//		   	decl erro = loadmat("PCRDesvio_Simplex_D2.txt");


	 println("\n\t\t VERSSAO OX: ", oxversion() );                                               
     println( "\n\t\t |------- SELECAO DE MODELOS PARA PREDICAO-------| ");                      
     println("\n\t\t |---------  MODELOS DE REGRESSAO SIMPLEX--------|" );                            
	 fprint(fpout,"\n\t\t VERSSAO OX: ", oxversion() );                                               
     fprint(fpout, "\n\t\t |------- SELECAO DE MODELOS PARA PREDICAO-------| ");                      
     fprint(fpout,"\n\t\t |---------  MODELOS DE REGRESSAO SIMPLEX--------|\n\n\n" );

	 b3_c = -19;
	 s_mXp = 1~VA~InTemp~Vanadio;;

	 /*Inversões auxiliares*/
	 m_Xinv = invertsym(s_mXp'*s_mXp)*s_mXp';  //inversão em X
	 m_Zinv = invertsym(s_mZ'*s_mZ)*s_mZ';  //inversão em Z

	 v_ymod1= log(-log( 1.0 - s_vy ) );
	 
	 /*Chute inicial*/
	 v_ymod =  log(-log( 1.0 - s_vy ) ); //resposta transformada  v_ymod
	 v_betaini = m_Xinv*v_ymod; //estimacao inicial dos betas
	 v_etaini = s_mXp*v_betaini; // vetor v_ymod estimado
     v_muini =  1.0 - exp(-exp(v_etaini));  //vetor mu transformado
     v_devini = ((s_vy-v_muini).^2)./(s_vy.*(1.0-s_vy).*(v_muini.^2).*((1.0-v_muini).^2)); // função deviance da Simplex 
     v_sig2ini = v_devini; // estimativa do vetor sig2
	 v_gamaini = m_Zinv*log(v_sig2ini);	// estimação inicial dos gammas
	 v_ini = v_betaini|v_gamaini; //vetor teta inicial 


	 s_mXtilC = s_mX[][0]~(s_mX[][1]+b3_c).^(-1.0)~(-v_ini[1].*s_mX[][1]).*((s_mX[][1]+b3_c).^(-2.0))~(s_mX[][2])~(s_mX[][3]);
	 etaNLC = s_mX[][0]*v_ini[0]+v_ini[1].*(s_mX[][1]+b3_c).^(-1.0)+s_mX[][2]*v_ini[2]+s_mX[][3]*v_ini[3];
	 muNLC =  1.0 - exp(-exp(etaNLC));
	 s_mZtilC = s_mZ;
	 varsigNLC = s_mZ[][0].*v_ini[4];//+s_mZ[][3].*v_ini[7];
	 devNLC = ((s_vy-muNLC).^2)./(s_vy.*(1.0-s_vy).*(muNLC.^2).*((1.0-muNLC).^2)); // estimativa inicial deviance	 
	 sig2NLC = devNLC;

	 eNL = v_ymod-etaNLC;
	 eNL1 = log(sig2NLC)-varsigNLC;

	 k1 = columns(s_mXtilC);
	 s_mZtilC= s_mZ;
	 k2 = columns(s_mZtilC);
	 npar = k1+k2;
	 g_liber = cn-npar;


	 /*MQO para mu*/
	 if(k1 > 1){ols2c(eNL,s_mXtilC,&olsNL);} 
	 else if(k1==1){olsNL = meanc(eNL);}

	 /*MQO para sig2*/
	 if(k2 > 1){ols2c(eNL1,s_mZtilC,&olsNL2);} 
	 else if(k2 == 1){olsNL2 = meanc(eNL1);}
 		    
	 /*Chute inicial não linear*/	
	 vpNL = olsNL|olsNL2;

		// println("\n\n\nvpNL: ", vpNL);


	 MaxControl(300, -1 );
	 
	 /*Maximização da função de logverossimilhança*/
     ir1 = MaxBFGS(flogliksim, &vpNL, &dfunc1, 0, 1);
	 println("\n\n\nCONVERGENCE STATUS: ", MaxConvergenceMsg(ir1));


		
	 if(ir1 == MAX_CONV || ir1 == MAX_WEAK_CONV) // se convergir prossigo
	 {
//			vpNL[2]=0.02;
	 		etahat =      s_mX[][0]*vpNL[0]+(vpNL[1]).*(s_mX[][1]+vpNL[2]).^(-1.0)+(s_mX[][2]*vpNL[3])+(s_mX[][3]*vpNL[4]);
			varsighat =   s_mZ[][0].*vpNL[5];//+s_mZ[][3].*vpNL[8];
 			s_mXtilhat =  s_mX[][0]~(s_mX[][1]-vpNL[2])~(-vpNL[1]).*((s_mX[][1]+vpNL[2]).^(-2.0))~s_mX[][2]~s_mX[][3];


			
			s_mZtilhat	= s_mZ;
				 

			muhat =  1.0 - exp(-exp(etahat));
			sig2hat = exp(varsighat);
			m_sig2hat = diag(sig2hat);
 			devhat = ((s_vy-muhat).^2)./(s_vy.*(1.0-s_vy).*(muhat.^2).*((1.0-muhat).^2));
			a = (devhat./(2.0*(sig2hat.^2.0)))-(1.0./(2.0*sig2hat));
 			T =  diag( exp(-exp(etahat)).*exp(etahat) );
 			H = diag(exp(varsighat));
			S = diag(sig2hat.^(-1.0));


			U = diag((1.0./(muhat.*(1.0-muhat))).*(devhat+(1.0./((muhat.^2).*((1.0-muhat).^2)))));
        	W = diag((3.0*sig2hat./(muhat.*(1.0-muhat)))+(1.0./((muhat.^3).*((1.0-muhat).^3)))).*(T.^2.0);
			D = diag(1.0./(2.0*(sig2hat.^2.0)))*(H.^2.0);
			Kbb = s_mXtilhat'*S*W*s_mXtilhat;
			Kbg = zeros(k1,k2);
			Kgb = Kbg';
			Kgg = s_mZtilhat'*D*s_mZtilhat;
			Ktt = (Kbb~Kbg)|(Kgb~Kgg);
		//	println("\n\n\ns_mXtilhat : ", s_mXtilhat);
		//	println("\n\n\nCONVERGENCE STATUS: ", diagonal(S));
		//	println("\n\n\ndiagonal(W): ", diagonal(W));
			
			inv_Ktt = invert(Ktt);
			EscB = s_mXtilhat'*S*T*U*(s_vy-muhat);
			EscG = s_mZtilhat'*H*a;
			mle = vpNL;
			stderrors = sqrt(diagonal(inv_Ktt))';
			zstats = vpNL./sqrt(diagonal(inv_Ktt))';

	 


			uhat = (1.0./(muhat.*(1.0-muhat))).*(devhat+(1.0./((muhat.^2).*((1.0-muhat).^2.0))));
			v_that = sig2hat.*((3.0*sig2hat./(muhat.*(1.0-muhat)))+(1.0./((muhat.^3.0).*((1.0-muhat).^3.0))));
			Hstar = sqrt(S*W)*s_mXtilhat*invertsym(s_mXtilhat'*S*W*s_mXtilhat)*s_mXtilhat'*sqrt(S*W);
			h = diagonal(Hstar)';
			res1 = (uhat.*(s_vy-muhat))./sqrt(v_that);
			res2 = (uhat.*(s_vy-muhat))./sqrt(v_that.*(1.0-h));

	
			/*goodness-of-fit*/
			
		    etanulhat = meanc(v_ymod1);
			munulhat = 1.0 - exp(-exp(etanulhat));
			sig2nulhat = meanc(((s_vy-munulhat).^2.0)./(s_vy.*(1.0-s_vy)));
			vpnul = etanulhat|sig2nulhat;
			
			ir2 = MaxBFGS(flogliknul, &vpnul, &dfuncnul, 0, 0);

			if(ir1 == MAX_CONV || ir1 == MAX_WEAK_CONV)
			{
				pseudoR2LR = (1.0-(exp(dfuncnul)/exp(dfunc1))^(2.0/cn));                                                
      			pseudoR2LRc = 1.0-(1.0-pseudoR2LR)*((cn-1.0)/(cn-(1.0+0.4)*(k1+1.0)-(1.0-0.4)*(k2+1.0)));
			}
			
			/* pseudo-R2 */
	  		pseudoR2 = (correlation(v_ymod1~etahat)[0][1])^2.0;
	  		pseudoR2c = 1.0-(1.0-pseudoR2)*((cn-1.0)/g_liber);
			selec = pseudoR2|pseudoR2c|pseudoR2LR|pseudoR2LRc;

			PRESS = sumc((res1.^2.0)./((1.0-h).^2.0));                                             
			Yaux = sqrt(W*m_sig2hat)*etahat+res1;                                             
			SST = ((cn/(g_liber))^2.0).*sumc((Yaux-meanc(Yaux)).^2.0);                           
			P2 = 1.0-(PRESS/SST);                                                                  
            P2c = 1.0-(1-P2)*((cn-1.0)/g_liber);


		
			/*Inferência via Bootstrap*/
			Nboot = 100; // número de réplicas de bootstrap
			fail = 0; // contador de falhas bootstrap
			v_parboot = zeros(npar,Nboot); // armazena as estimativas dos parâmetros via bootstrap
			tboot = zeros(npar,Nboot);
			res_env1 = zeros(cn,Nboot);
			res_env2 = zeros(cn,Nboot);
			
			/*Início do laço bootstrap*/
			for(j = 0; j < Nboot; j++)
			{
					/*Gerando dados Simplex*/
					s_vyboot = gerador_Y(muhat,sig2hat);
					
					/*Chute inicial*/
					vpBoot = vpNL;
					
				    /*Maximização da função de logverossimilhança*/
                    ir3 = MaxBFGS(flogliksimboot, &vpBoot, &dfunc2, 0, 0);

					if(ir3 == MAX_CONV || MAX_WEAK_CONV)                                                                                                                                        
			 		{

					    v_parboot[][j] = vpBoot;
	 		            etahatboot =     s_mX[][0]*vpBoot[0]+vpBoot[1].*(s_mX[][1]+vpBoot[2]).^(-1.0)+(s_mX[][2]*vpBoot[3])+(s_mX[][3]*vpBoot[4]);
 			            s_mXtilhatboot = s_mX[][0]~(s_mX[][1]+vpBoot[2]).^(-1.0)~(-vpBoot[1]).*((s_mX[][1]+vpBoot[2]).^(-2.0))~s_mX[][2]~s_mX[][3];
//                      s_mZtilhatboot = s_mZ[][0]~s_mZ[][1]~log(s_mX[][1]+ vpBoot[8])~vpBoot[7].*(s_mX[][2] + vpBoot[8]).^(-1.0);
						s_mZtilhatboot = s_mZ;
						varsighatboot = s_mZ[][0].*vpBoot[5];//+s_mZ[][3].*vpBoot[8];
						k1boot = columns(s_mXtilhatboot);
						k2boot = columns(s_mZtilhatboot);
  						muhatboot =  1.0 - exp(-exp(etahatboot));
						sig2hatboot = exp(varsighatboot);
 						devhatboot = ((s_vyboot-muhatboot).^2.0)./(s_vyboot.*(1.0-s_vyboot).*(muhatboot.^2).*((1.0-muhatboot).^2));
 						Tboot =  diag( exp(-exp(etahatboot)).*exp(etahatboot) );
 						Hboot = diag(exp(varsighatboot));
						Sboot = diag(sig2hatboot.^(-1.0));
        				Wboot = diag((3.0*sig2hatboot./(muhatboot.*(1.0-muhatboot)))+(1.0./((muhatboot.^3).*((1.0-muhatboot).^3)))).*(Tboot.^2);
						Dboot = diag(1.0./(2*(sig2hatboot.^2)))*(Hboot.^2);
						Kbbboot = s_mXtilhatboot'*Sboot*Wboot*s_mXtilhatboot;
						Kbgboot = zeros(k1boot,k2boot);
						Kgbboot = Kbgboot';
						Kggboot = s_mZtilhatboot'*Dboot*s_mZtilhatboot;
						Kttboot = (Kbbboot~Kbgboot)|(Kgbboot~Kggboot);
						inv_Kttboot = invert(Kttboot);
						epboot = sqrt(diagonal(inv_Kttboot))';
						tboot[][j] = (vpBoot-vpNL)./epboot;
						uhatboot = (1.0./(muhatboot.*(1.0-muhatboot))).*(devhatboot+(1.0./((muhatboot.^2).*((1.0-muhatboot).^2))));
		            	v_thatboot = sig2hatboot.*((3*sig2hatboot./(muhatboot.*(1.0-muhatboot)))+(1.0./((muhatboot.^3).*((1.0-muhatboot).^3))));
		 	            Hstarboot = sqrt(Sboot*Wboot)*s_mXtilhatboot*invertsym(s_mXtilhatboot'*Sboot*Wboot*s_mXtilhatboot)*s_mXtilhatboot'*sqrt(Sboot*Wboot);
			            hboot = diagonal(Hstarboot)';
			            res1boot = (uhatboot.*(s_vyboot-muhatboot))./sqrt(v_thatboot);
			            res2boot = (uhatboot.*(s_vyboot-muhatboot))./sqrt(v_thatboot.*(1.0-hboot));
						res_env1[][j] = res1boot;  
						res_env2[][j] = res2boot;

					}

					else
					{

						++fail;
						--j;

					}	
					 
			} // fim do laço bootstrap


					
			
			
			/*Estimador de máxima verossimilhança corrigido pelo viés bootstrap*/
			v_emvC = 2*vpNL-meanr(v_parboot);


			/*Intervalos de confiança bootstrap percentil*/

			/*Parâmetros ordenados para intervalo bootstrap percentil*/
		    v_parbootORDb0 = sortr(v_parboot[0][]);
			v_parbootORDb1 = sortr(v_parboot[1][]);
			v_parbootORDb2 = sortr(v_parboot[2][]);
			v_parbootORDb3 = sortr(v_parboot[3][]);
			v_parbootORDg0 = sortr(v_parboot[4][]);
			v_parbootORDg1 = sortr(v_parboot[5][]);
			//v_parbootORDg2 = sortr(v_parboot[6][]);

			/*Intervalo de confiança bootstrap percentil 1%*/
			linfperb0p1 = v_parbootORDb0[int(Nboot*alfa1/2)];
			lsupperb0p1 = v_parbootORDb0[int(Nboot*(1.0-(alfa1/2)))];
			linfperb1p1 = v_parbootORDb1[int(Nboot*alfa1/2)];
			lsupperb1p1 = v_parbootORDb1[int(Nboot*(1.0-(alfa1/2)))];
			linfperb2p1 = v_parbootORDb2[int(Nboot*alfa1/2)];
			lsupperb2p1 = v_parbootORDb2[int(Nboot*(1.0-(alfa1/2)))];
			linfperb3p1 = v_parbootORDb3[int(Nboot*alfa1/2)];
			lsupperb3p1 = v_parbootORDb3[int(Nboot*(1.0-(alfa1/2)))];
			linfperg0p1 = v_parbootORDg0[int(Nboot*alfa1/2)];
			lsupperg0p1 = v_parbootORDg0[int(Nboot*(1.0-(alfa1/2)))];
			linfperg1p1 = v_parbootORDg1[int(Nboot*alfa1/2)];
			lsupperg1p1 = v_parbootORDg1[int(Nboot*(1.0-(alfa1/2)))];
			//linfperg2p1 = v_parbootORDg2[int(Nboot*alfa1/2)];
			//lsupperg2p1 = v_parbootORDg2[int(Nboot*(1.0-(alfa1/2)))];

			/*Intervalo de confiança bootstrap percentil 5%*/
   			linfperb0p5 = v_parbootORDb0[int(Nboot*alfa5/2)];
			lsupperb0p5 = v_parbootORDb0[int(Nboot*(1.0-(alfa5/2)))];
			linfperb1p5 = v_parbootORDb1[int(Nboot*alfa5/2)];
			lsupperb1p5 = v_parbootORDb1[int(Nboot*(1.0-(alfa5/2)))];
			linfperb2p5 = v_parbootORDb2[int(Nboot*alfa5/2)];
			lsupperb2p5 = v_parbootORDb2[int(Nboot*(1.0-(alfa5/2)))];
			linfperb3p5 = v_parbootORDb3[int(Nboot*alfa5/2)];
			lsupperb3p5 = v_parbootORDb3[int(Nboot*(1.0-(alfa5/2)))];
			linfperg0p5 = v_parbootORDg0[int(Nboot*alfa5/2)];
			lsupperg0p5 = v_parbootORDg0[int(Nboot*(1.0-(alfa5/2)))];
			linfperg1p5 = v_parbootORDg1[int(Nboot*alfa5/2)];
			lsupperg1p5 = v_parbootORDg1[int(Nboot*(1.0-(alfa5/2)))];
			//linfperg2p5 = v_parbootORDg2[int(Nboot*alfa5/2)];
			//lsupperg2p5 = v_parbootORDg2[int(Nboot*(1.0-(alfa5/2)))];

		    /*Intervalo de confiança bootstrap percentil 10%*/
  			linfperb0p10 = v_parbootORDb0[int(Nboot*alfa10/2)];
			lsupperb0p10 = v_parbootORDb0[int(Nboot*(1.0-(alfa10/2)))];
			linfperb1p10 = v_parbootORDb1[int(Nboot*alfa10/2)];
			lsupperb1p10 = v_parbootORDb1[int(Nboot*(1.0-(alfa10/2)))];
			linfperb2p10 = v_parbootORDb2[int(Nboot*alfa10/2)];
			lsupperb2p10 = v_parbootORDb2[int(Nboot*(1.0-(alfa10/2)))];
			linfperb3p10 = v_parbootORDb3[int(Nboot*alfa10/2)];
			lsupperb3p10 = v_parbootORDb3[int(Nboot*(1.0-(alfa10/2)))];
			linfperg0p10 = v_parbootORDg0[int(Nboot*alfa10/2)];
			lsupperg0p10 = v_parbootORDg0[int(Nboot*(1.0-(alfa10/2)))];
			linfperg1p10 = v_parbootORDg1[int(Nboot*alfa10/2)];
			lsupperg1p10 = v_parbootORDg1[int(Nboot*(1.0-(alfa10/2)))];
			//linfperg2p10 = v_parbootORDg2[int(Nboot*alfa10/2)];
			//lsupperg2p10 = v_parbootORDg2[int(Nboot*(1.0-(alfa10/2)))];

			/*Intervalos de confiança bootstrap t*/
			tORD = sortr(tboot);
			tORDb0 = tORD[0][];
			tORDb1 = tORD[1][];
			tORDb2 = tORD[2][];
			tORDb3 = tORD[3][];
			tORDg0 = tORD[4][];
			tORDg1 = tORD[5][];
			//tORDg2 = tORD[6][];

			/*Quantis bootstrap t 1%*/
			qt1b0p1 = tORDb0[int(Nboot*alfa1/2)];
			qt2b0p1 = tORDb0[int(Nboot*(1.0-(alfa1/2)))];
			qt1b1p1 = tORDb1[int(Nboot*alfa1/2)];
			qt2b1p1 = tORDb1[int(Nboot*(1.0-(alfa1/2)))];
			qt1b2p1 = tORDb2[int(Nboot*alfa1/2)];
			qt2b2p1 = tORDb2[int(Nboot*(1.0-(alfa1/2)))];
			qt1b3p1 = tORDb3[int(Nboot*alfa1/2)];
			qt2b3p1 = tORDb3[int(Nboot*(1.0-(alfa1/2)))];
			qt1g0p1 = tORDg0[int(Nboot*alfa1/2)];
			qt2g0p1 = tORDg0[int(Nboot*(1.0-(alfa1/2)))];
			qt1g1p1 = tORDg1[int(Nboot*alfa1/2)];
			qt2g1p1 = tORDg1[int(Nboot*(1.0-(alfa1/2)))];
			//qt1g2p1 = tORDg2[int(Nboot*alfa1/2)];
			//qt2g2p1 = tORDg2[int(Nboot*(1.0-(alfa1/2)))];

			/*Quantis bootstrap t 5%*/
			qt1b0p5 = tORDb0[int(Nboot*alfa5/2)];
			qt2b0p5 = tORDb0[int(Nboot*(1.0-(alfa5/2)))];
			qt1b1p5 = tORDb1[int(Nboot*alfa5/2)];
			qt2b1p5 = tORDb1[int(Nboot*(1.0-(alfa5/2)))];
			qt1b2p5 = tORDb2[int(Nboot*alfa5/2)];
			qt2b2p5 = tORDb2[int(Nboot*(1.0-(alfa5/2)))];
			qt1b3p5 = tORDb3[int(Nboot*alfa5/2)];
			qt2b3p5 = tORDb3[int(Nboot*(1.0-(alfa5/2)))];
			qt1g0p5 = tORDg0[int(Nboot*alfa5/2)];
			qt2g0p5 = tORDg0[int(Nboot*(1.0-(alfa5/2)))];
			qt1g1p5 = tORDg1[int(Nboot*alfa5/2)];
			qt2g1p5 = tORDg1[int(Nboot*(1.0-(alfa5/2)))];
			//qt1g2p5 = tORDg2[int(Nboot*alfa5/2)];
			//qt2g2p5 = tORDg2[int(Nboot*(1.0-(alfa5/2)))];
		
			/*Quantis bootstrap t 10%*/
			qt1b0p10 = tORDb0[int(Nboot*alfa10/2)];
			qt2b0p10 = tORDb0[int(Nboot*(1.0-(alfa10/2)))];
		   	qt1b1p10 = tORDb1[int(Nboot*alfa10/2)];
			qt2b1p10 = tORDb1[int(Nboot*(1.0-(alfa10/2)))];
		   	qt1b2p10 = tORDb2[int(Nboot*alfa10/2)];
			qt2b2p10 = tORDb2[int(Nboot*(1.0-(alfa10/2)))];
		   	qt1b3p10 = tORDb3[int(Nboot*alfa10/2)];
			qt2b3p10 = tORDb3[int(Nboot*(1.0-(alfa10/2)))];
		   	qt1g0p10 = tORDg0[int(Nboot*alfa10/2)];
			qt2g0p10 = tORDg0[int(Nboot*(1.0-(alfa10/2)))];
		   	qt1g1p10 = tORDg1[int(Nboot*alfa10/2)];
			qt2g1p10 = tORDg1[int(Nboot*(1.0-(alfa10/2)))];
		   	//qt1g2p10 = tORDg2[int(Nboot*alfa10/2)];
			//qt2g2p10 = tORDg2[int(Nboot*(1.0-(alfa10/2)))];

			/* Intervalo bootstrap t 1%*/
			linftb0p1 = vpNL[0]-qt2b0p1*sqrt(diagonal(inv_Ktt)[0]); 
			lsuptb0p1 = vpNL[0]-qt1b0p1*sqrt(diagonal(inv_Ktt)[0]);
			linftb1p1 = vpNL[1]-qt2b1p1*sqrt(diagonal(inv_Ktt)[1]); 
			lsuptb1p1 = vpNL[1]-qt1b1p1*sqrt(diagonal(inv_Ktt)[1]);
			linftb2p1 = vpNL[2]-qt2b2p1*sqrt(diagonal(inv_Ktt)[2]); 
			lsuptb2p1 = vpNL[2]-qt1b2p1*sqrt(diagonal(inv_Ktt)[2]);
			linftb3p1 = vpNL[3]-qt2b3p1*sqrt(diagonal(inv_Ktt)[3]); 
			lsuptb3p1 = vpNL[3]-qt1b3p1*sqrt(diagonal(inv_Ktt)[3]);
			linftg0p1 = vpNL[4]-qt2g0p1*sqrt(diagonal(inv_Ktt)[4]); 
			lsuptg0p1 = vpNL[4]-qt1g0p1*sqrt(diagonal(inv_Ktt)[4]);
			linftg1p1 = vpNL[5]-qt2g1p1*sqrt(diagonal(inv_Ktt)[5]); 
			lsuptg1p1 = vpNL[5]-qt1g1p1*sqrt(diagonal(inv_Ktt)[5]);
			//linftg2p1 = vpNL[6]-qt2g2p1*sqrt(diagonal(inv_Ktt)[6]); 
			//lsuptg2p1 = vpNL[6]-qt1g2p1*sqrt(diagonal(inv_Ktt)[6]);
			
			
			/* Intervalo bootstrap t 5%*/
			linftb0p5 = vpNL[0]-qt2b0p5*sqrt(diagonal(inv_Ktt)[0]); 
			lsuptb0p5 = vpNL[0]-qt1b0p5*sqrt(diagonal(inv_Ktt)[0]);
			linftb1p5 = vpNL[1]-qt2b1p5*sqrt(diagonal(inv_Ktt)[1]); 
			lsuptb1p5 = vpNL[1]-qt1b1p5*sqrt(diagonal(inv_Ktt)[1]);
			linftb2p5 = vpNL[2]-qt2b2p5*sqrt(diagonal(inv_Ktt)[2]); 
			lsuptb2p5 = vpNL[2]-qt1b2p5*sqrt(diagonal(inv_Ktt)[2]);
			linftb3p5 = vpNL[3]-qt2b3p5*sqrt(diagonal(inv_Ktt)[3]); 
			lsuptb3p5 = vpNL[3]-qt1b3p5*sqrt(diagonal(inv_Ktt)[3]);
			linftg0p5 = vpNL[4]-qt2g0p5*sqrt(diagonal(inv_Ktt)[4]); 
			lsuptg0p5 = vpNL[4]-qt1g0p5*sqrt(diagonal(inv_Ktt)[4]);
			linftg1p5 = vpNL[5]-qt2g1p5*sqrt(diagonal(inv_Ktt)[5]); 
			lsuptg1p5 = vpNL[5]-qt1g1p5*sqrt(diagonal(inv_Ktt)[5]);
			//linftg2p5 = vpNL[6]-qt2g2p5*sqrt(diagonal(inv_Ktt)[6]); 
			//lsuptg2p5 = vpNL[6]-qt1g2p5*sqrt(diagonal(inv_Ktt)[6]);
			
			/* Intervalo bootstrap t 10%*/
			linftb0p10 = vpNL[0]-qt2b0p10*sqrt(diagonal(inv_Ktt)[0]); 
			lsuptb0p10 = vpNL[0]-qt1b0p10*sqrt(diagonal(inv_Ktt)[0]);
			linftb1p10 = vpNL[1]-qt2b1p10*sqrt(diagonal(inv_Ktt)[1]); 
			lsuptb1p10 = vpNL[1]-qt1b1p10*sqrt(diagonal(inv_Ktt)[1]);
			linftb2p10 = vpNL[2]-qt2b2p10*sqrt(diagonal(inv_Ktt)[2]); 
			lsuptb2p10 = vpNL[2]-qt1b2p10*sqrt(diagonal(inv_Ktt)[2]);
			linftb3p10 = vpNL[3]-qt2b3p10*sqrt(diagonal(inv_Ktt)[3]); 
			lsuptb3p10 = vpNL[3]-qt1b3p10*sqrt(diagonal(inv_Ktt)[3]);
			linftg0p10 = vpNL[4]-qt2g0p10*sqrt(diagonal(inv_Ktt)[4]); 
			lsuptg0p10 = vpNL[4]-qt1g0p10*sqrt(diagonal(inv_Ktt)[4]);
			linftg1p10 = vpNL[5]-qt2g1p10*sqrt(diagonal(inv_Ktt)[5]); 
			lsuptg1p10 = vpNL[5]-qt1g1p10*sqrt(diagonal(inv_Ktt)[5]);
			//linftg2p10 = vpNL[6]-qt2g2p10*sqrt(diagonal(inv_Ktt)[6]); 
			//lsuptg2p10 = vpNL[6]-qt1g2p10*sqrt(diagonal(inv_Ktt)[6]);
	

	 }// Fecha o primeiro if de maximização	   

	
	 	 
	 println("%12.4f", "%r", {"EMV","EMVboot","EP","LIass5%","LSass5%","Pvalor"}, 
	 mle'|v_emvC'|stderrors'|(mle-1.96*stderrors)'|(mle+1.96*stderrors)'|(2.0*(1.0-probn(fabs(zstats))))');


	 fprint(fpout,"\n\n|--------------------- Resultados da Estimação Pontual -----------------------|\n\n ");
	 
	 fprint(fpout,"%12.4f", "%r", {"EMV","EMVboot","EP","LIass5%","LSass5%","Pvalor"}, 
	 mle'|v_emvC'|stderrors'|(mle-1.96*stderrors)'|(mle+1.96*stderrors)'|(2.0*(1.0-probn(fabs(zstats))))');

	 fprint(fpout,"\n\n|-------------- Resultados da Estimação Intervalar Percentil -----------------|\n\n ");
	 
	 fprint(fpout,"%12.4f","%r",{"LIper1%","LSper1%","LIper5%","LSper5%","LIper10%","LSper10%"},((linfperb0p1|lsupperb0p1)~(linfperb1p1|lsupperb1p1)~(linfperb2p1|lsupperb2p1)~(linfperb3p1|lsupperb3p1)~(linfperg0p1|lsupperg0p1)
     ~(linfperg1p1|lsupperg1p1))|((linfperb0p5|lsupperb0p5)~(linfperb1p5|lsupperb1p5)~(linfperb2p5|lsupperb2p5)~(linfperb3p5|lsupperb3p5)~(linfperg0p5|lsupperg0p5)~(linfperg1p5|lsupperg1p5))
     |((linfperb0p10|lsupperb0p10)~(linfperb1p10|lsupperb1p10)~(linfperb2p10|lsupperb2p10)~(linfperb3p10|lsupperb3p10)~(linfperg0p10|lsupperg0p10)~(linfperg1p10|lsupperg1p10)));

	 fprint(fpout,"\n\n|---------------- Resultados da Estimação Intervalar Boot t ------------------|\n\n ");

	 fprint(fpout,"%12.4f","%r",{"LIt1%","LSt1%","LIt5%","LSt5%","LIt10%","LSt10%"},((linftb0p1|lsuptb0p1)~(linftb1p1|lsuptb1p1)~(linftb2p1|lsuptb2p1)~(linftb3p1|lsuptb3p1)~(linftg0p1|lsuptg0p1)
	 ~(linftg1p1|lsuptg1p1))|((linftb0p5|lsuptb0p5)~(linftb1p5|lsuptb1p5)~(linftb2p5|lsuptb2p5)~(linftb3p5|lsuptb3p5)~(linftg0p5|lsuptg0p5)
	 ~(linftg1p5|lsuptg1p5))|((linftb0p10|lsuptb0p10)~(linftb1p10|lsuptb1p10)~(linftb2p10|lsuptb2p10)~(linftb3p10|lsuptb3p10)~(linftg0p10|lsuptg0p10)
	 ~(linftg1p10|lsuptg1p10)));

	 fprint(fpout,"\n\n|-------------------- Resultados da Qualidade do Ajuste ----------------------| \n\n");
	 
	 fprint(fpout,"%12.4f", "%r", {"pseudoR2","pseudoR2c","pseudoR2LR","pseudoR2LRc","P2","P2c"},selec|P2|P2c);
 
	 println("\n\n|-------------- Resultados da Estimação Intervalar Percentil -----------------| ");
	 
	 println("%12.4f","%r",{"LIper1%","LSper1%","LIper5%","LSper5%","LIper10%","LSper10%"},	((linfperb0p1|lsupperb0p1)~(linfperb1p1|lsupperb1p1)~(linfperb2p1|lsupperb2p1)~(linfperb3p1|lsupperb3p1)~(linfperg0p1|lsupperg0p1)
     ~(linfperg1p1|lsupperg1p1))|((linfperb0p5|lsupperb0p5)~(linfperb1p5|lsupperb1p5)~(linfperb2p5|lsupperb2p5)~(linfperb3p5|lsupperb3p5)~(linfperg0p5|lsupperg0p5)~(linfperg1p5|lsupperg1p5))
     |((linfperb0p10|lsupperb0p10)~(linfperb1p10|lsupperb1p10)~(linfperb2p10|lsupperb2p10)~(linfperb3p10|lsupperb3p10)~(linfperg0p10|lsupperg0p10)~(linfperg1p10|lsupperg1p10)));


/*	 println("\n\n|--------------------- Resultados da Estimação Pontual -----------------------| "); */
     println("%12.4f", "%c", {"EMV","EMVboot","EP","LIass1%","LSass1%","LIass5%","LSass5%","LIass10%","LSass10%","Pvalor%"}, 
	 mle~v_emvC~stderrors~(mle-2.575829*stderrors)~(mle+2.575829*stderrors)~(mle-1.959964*stderrors)~(mle+1.959964*stderrors)
	 ~(mle-1.644854*stderrors)~(mle+1.644854*stderrors)~(2.0*(1.0-probn(fabs(zstats)))));

	 println("\n\n|-------------- Resultados da Estimação Intervalar Percentil -----------------| ");
	 


	 println("\n\n|---------------- Resultados da Estimação Intervalar Boot t ------------------| ");
	 
	 println("%12.4f","%c",{"LIt1%","LSt1%","LIt5%","LSt5%","LIt10%","LSt10%"},((linftb0p1~lsuptb0p1)|(linftb1p1~lsuptb1p1)|(linftb2p1~lsuptb2p1)|(linftb3p1~lsuptb3p1)|(linftg0p1~lsuptg0p1)
	 |(linftg1p1~lsuptg1p1))~((linftb0p5~lsuptb0p5)|(linftb1p5~lsuptb1p5)|(linftb2p5~lsuptb2p5)|(linftb3p5~lsuptb3p5)|(linftg0p5~lsuptg0p5)
	 |(linftg1p5~lsuptg1p5))~((linftb0p10~lsuptb0p10)|(linftb1p10~lsuptb1p10)|(linftb2p10~lsuptb2p10)|(linftb3p10~lsuptb3p10)|(linftg0p10~lsuptg0p10)
	 |(linftg1p10~lsuptg1p10)));

	 

	 println("\n\n|-------------------- Resultados da Qualidade do Ajuste ----------------------| ");
	 
	 println("%12.4f", "%r", {"pseudoR2","pseudoR2c","pseudoR2LR","pseudoR2LRc","P2","P2c"},selec|P2|P2c);


	 print( "\nDATE: ", date() );													   fprint(fpout, "\nDATE: ", date() );
     print( "\nTIME: ", time(), "\n" );											       fprint(fpout,"\nTIME: ", time(), "\n" );
     print( "\nTOTAL EXECUTION TIME: ", timespan(dExecTime) );					       fprint(fpout,"\nTOTAL EXECUTION TIME: ", timespan(dExecTime) );
     print( "\n" );																       fprint(fpout,"\n" );
	
	 

 }
