# Supplementary material for: Bootstrap-based inferential improvements to the simplex nonlinear regression model
Source: PLoS One. 2022 Aug 9;17(8):e0272512. doi: 10.1371/journal.pone.0272512 (PMC9362956; doi:10.1371/journal.pone.0272512)
Supplement: S1 Text — (TXT) [file pone.0272512.s002.txt]

28 5 // dimension of the data
/*Response IndicatorTemp      Steam      Temp  Vanadio */ 
0.963 	 	  0	   			   0.0	      700	 0		             
0.954 	 	  0	   			   17.9	      700	 0 	                 
0.922 	 	  0	   			   35.8	      700	 0 	                 
0.893 	 	  0	   			   43.7	      700	 0 	                 
0.845 	 	  0	   			   55.8	      700	 0 	                 
0.909 	 	  1	   			   0.0 	      760	 0 	                 
0.863 	 	  1	   			   17.9	      760	 0 		             
0.821 	 	  1	   			   35.8	      760	 0 		             
0.815 	 	  1	   			   43.7	      760	 0 		             
0.727 	 	  1	   			   55.8	      760	 0 		             
0.874 	 	  0	   			   0.0	   	  700	 1.108	             
0.826 	 	  0	   			   17.9		  700	 1.108	             
0.797 	 	  0	   			   35.8		  700	 1.108	             
0.793 	 	  0	   			   43.7		  700	 1.108	             
0.759 	 	  0	   			   55.8		  700	 1.108	             
0.855 	 	  1	   			   0.0 		  760	 1.108               
0.802 	 	  1	   			   17.9		  760	 1.108               
0.782 	 	  1	   			   35.8		  760	 1.108               
0.780 	 	  1	   			   43.7		  760	 1.108               
0.693 	 	  1	   			   55.8		  760	 1.108               
0.841 	 	  0	   			   35.8		  700	 0.191	             
0.796 	 	  0	   			   35.8		  700	 0.640	             
0.766 	 	  0	   			   35.8		  700	 1.458	             
0.674 	 	  0	   			   35.8		  700	 1.636               
0.804 	 	  1	   			   35.8		  760	 0.191               
0.790 	 	  1	   			   35.8		  760	 0.640               
0.691 	 	  1	   			   35.8		  760	 1.458               
0.643 	 	  1	   			   35.8		  760	 1.636               
		  			   		 		     
